# Supplementary material for: NeuroD1-GPX4 signaling leads to ferroptosis resistance in hepatocellular carcinoma
Source: PLoS Genet. 2023 Dec 22;19(12):e1011098. doi: 10.1371/journal.pgen.1011098 (PMC10773945; doi:10.1371/journal.pgen.1011098)
Supplement: S1 Data — (XLSX) [file pgen.1011098.s013.xlsx]

## Sheet: Fig 1
Fig. 1B
			0 h			24 h			36 h			48 h
			shCon	shND1-1	shND1-2	shCon	shND1-1	shND1-2	shCon	shND1-1	shND1-2	shCon	shND1-1	shND1-2
	OD	repl. 1	0.328	0.314	0.319	0.622	0.419	0.392	1.315	0.578	0.765	1.903	0.774	0.887
		repl. 2	0.329	0.33	0.337	0.64	0.387	0.47	1.308	0.637	0.873	1.993	0.803	0.955
		repl. 3	0.339	0.311	0.321	0.667	0.337	0.462	1.31	0.625	0.876	1.983	0.688	0.897
		repl. 4	0.333	0.336	0.32	0.627	0.384	0.449	1.123	0.649	0.819	2.068	0.744	0.898
		repl. 5	0.325	0.325	0.317	0.649	0.412	0.453	1.428	0.694	0.801	2.074	0.766	0.938
		repl. 6	0.318	0.319	0.312	0.642	0.366	0.486	1.33	0.497	0.724	2.126	0.917	1.17
	cell number (×104）	repl. 1	0.296892	0.258724	0.272356	1.09842	0.544984	0.471374	2.98773	0.978462	1.48828	4.59079	1.51281	1.82088
		repl. 2	0.299618	0.302345	0.321429	1.14749	0.457743	0.684024	2.96865	1.13931	1.78272	4.83615	1.59188	2.00627
		repl. 3	0.326881	0.250545	0.277808	1.2211	0.321429	0.662214	2.9741	1.1066	1.79089	4.80889	1.27835	1.84815
		repl. 4	0.310523	0.318702	0.275082	1.11205	0.449564	0.626772	2.46429	1.17203	1.6355	5.04062	1.43103	1.85087
		repl. 5	0.288713	0.288713	0.266903	1.17203	0.5259	0.637677	3.2958	1.29471	1.58642	5.05698	1.491	1.95992
		repl. 6	0.269629	0.272356	0.253272	1.15294	0.400491	0.727644	3.02863	0.757634	1.3765	5.19875	1.90267	2.59242
			standard curve
	cell number (×104）		0	0.5	1	2	4
	OD	repl. 1	0.226	0.373	0.529	0.898	1.659
		repl. 2	0.222	0.412	0.618	0.935	1.639
		repl. 3	0.222	0.418	0.572	0.93	1.782
		repl. 4	0.227	0.382	0.57	0.972	1.67
		repl. 5	0.266	0.414	0.602	0.977	1.72
	Average		0.2326	0.3998	0.5782	0.9424	1.694
Fig. 1C
			shCon	shND1-1	shND1-2
	PI positive cell（%）	repl. 1	15.5	33.9	27.8
		repl. 2	14.5	34.7	29.4
		repl. 3	15.7	35	30.4
Fig. 1E
	PI fluorescence intensity	shCon			shND1-1			shND1-2
		repl. 1	repl. 2	repl. 3	repl. 1	repl. 2	repl. 3	repl. 1	repl. 2	repl. 3
	0 h	62.379	85.643	56.604	114.481	111.271	120.689	80.373	103.19	151.838
	2 h	154.434	276.137	205.332	383.616	379.324	656.112	538.251	255.601	324.374
	4 h	188.207	273.629	266.957	599.641	815.411	967.759	404.937	628.028	394.074
	6 h	207.618	390.771	350.478	1484.05	1448.87	1253.04	938.018	655.026	1273.15
Fig. 1F
			shCon	shND1-1	shND1-2
	Mean DCFH FITC	repl. 1	11676.9	28850.7	23160.7
		repl. 2	11428.7	28886.2	23904.1
		repl. 3	12156.3	27681.8	23233.4
	Averange		11754	28472.9	23432.7
	Relative value	repl. 1	0.993443	2.45455	1.97046
		repl. 2	0.972327	2.45757	2.0337
		repl. 3	1.03423	2.3551	1.97664
	Averange		1	2.42241	1.9936
Fig. 1G
	sample		number	sample		number
	shCon-1	repl. 1	6	shND1-1	repl. 1	20
	shCon-2	repl. 2	4	shND1-2	repl. 2	16
	shCon-3	repl. 3	6	shND1-3	repl. 3	23
	shCon-4	repl. 4	7	shND1-4	repl. 4	20
	shCon-5	repl. 5	7	shND1-5	repl. 5	17
	shCon-6	repl. 6	6	shND1-6	repl. 6	16
Fig. 1H
			shCon+DMSO	shND1+DMSO	shCon+NAC	shND1+NAC
	PI positive cell（%）	repl. 1	7.69	15.2	6.18	9.45
		repl. 2	7.99	16.2	6.12	9.17
		repl. 3	8.5	15.4	6.47	9.61
Fig. 1I			shCon	shND1	shND1+NSA	shND1+Ferr-1	shND1+3-MA
	OD (48 h)	repl. 1	1.169	0.611	0.623	0.96	0.693
		repl. 2	1.307	0.609	0.609	1.007	0.613
		repl. 3	1.308	0.587	0.666	1.039	0.624
		repl. 4	1.319	0.612	0.613	0.994	0.638
		repl. 5	1.243	0.634	0.611	0.972	0.634
		repl. 6	1.23	0.591	0.613	0.946	0.623
	OD (0 h)	repl. 1	0.297	0.282	0.298	0.295	0.289
		repl. 2	0.294	0.29	0.305	0.301	0.315
		repl. 3	0.3	0.288	0.302	0.281	0.311
		repl. 4	0.299	0.298	0.312	0.279	0.301
		repl. 5	0.304	0.307	0.302	0.303	0.304
		repl. 6	0.293	0.305	0.319	0.305	0.296
	OD (48 h) / OD (0 h)	repl. 1	3.93603	2.16667	2.0906	3.25424	2.39792
		repl. 2	4.44558	2.1	1.99672	3.34551	1.94603
		repl. 3	4.36	2.03819	2.2053	3.69751	2.00643
		repl. 4	4.41137	2.05369	1.96474	3.56272	2.1196
		repl. 5	4.08882	2.06515	2.02318	3.20792	2.08553
		repl. 6	4.19795	1.9377	1.92163	3.10164	2.10473
	Average		4.23996	2.06023	2.0337	3.36159	2.11004
	Relative value	repl. 1	0.928318	0.511011	0.493072	0.767517	0.565554
		repl. 2	1.0485	0.495288	0.47093	0.789044	0.458974
		repl. 3	1.02831	0.480711	0.520123	0.872063	0.47322
		repl. 4	1.04043	0.484366	0.463388	0.840274	0.499911
		repl. 5	0.964353	0.487068	0.47717	0.756593	0.491874
		repl. 6	0.990093	0.45701	0.453219	0.731526	0.496404
	Average		1	0.485909	0.47965	0.792836	0.497656
Fig 1J
			shCon	shND1	shND1+Z-VAD	shND1+Ferr-1	shND1+Z-VAD+Ferr-1
	OD (0h)	repl. 1	0.245	0.248	0.284	0.294	0.253
		repl. 2	0.244	0.265	0.285	0.288	0.287
		repl. 3	0.305	0.277	0.311	0.312	0.284
		repl. 4	0.298	0.295	0.276	0.278	0.309
		repl. 5	0.295	0.246	0.305	0.285	0.247
		repl. 6	0.312	0.317	0.306	0.293	0.309
	OD (48h)	repl. 1	1.348	0.524	0.835	1.08	1.25
		repl. 2	1.255	0.582	0.817	1.12	1.32
		repl. 3	1.316	0.572	0.845	1.21	1.19
		repl. 4	1.428	0.614	0.845	1.16	1.29
		repl. 5	1.356	0.618	0.842	1.09	1.31
		repl. 6	1.366	0.558	0.91	1.12	1.27
	OD (48 h) / OD (0 h)	repl. 1	5.50204	2.1129	2.94014	3.67347	4.94071
		repl. 2	5.14344	2.19623	2.86667	3.88889	4.5993
		repl. 3	4.31475	2.06498	2.71704	3.87821	4.19014
		repl. 4	4.79195	2.08136	3.06159	4.17266	4.17476
		repl. 5	4.59661	2.5122	2.76066	3.82456	5.30364
		repl. 6	4.37821	1.76025	2.97386	3.82253	4.11003
	Average		4.78783	2.12132	2.88666	3.87672	4.5531
	Relative cell viablity	repl. 1	1.14917	0.441307	0.614086	0.767251	1.03193
		repl. 2	1.07427	0.45871	0.59874	0.812244	0.960623
		repl. 3	0.901191	0.431298	0.567489	0.810013	0.875164
		repl. 4	1.00086	0.434718	0.639453	0.871514	0.871951
		repl. 5	0.960061	0.524704	0.576598	0.798808	1.10773
		repl. 6	0.914444	0.367651	0.621128	0.798383	0.858433
	Average		1	0.443065	0.602916	0.809702	0.950973

## Sheet: Fig 2
Fig. 2B
	PI positive cell (%)	DMSO			Ferr-1
		repl. 1	repl. 2	repl. 3	repl. 1	repl. 2	repl. 3
	shCon	7.8	7.17	7.58	6.18	6.6	7.16
	shND1	18.8	20.2	19.2	11.3	10.7	11.9
Fig. 2C
		shCon	shCon+1 mM Ferr-1	shCon+2 mM Ferr-1	shCon+5 mM Ferr-1	shCon+10 mM Ferr-1	shND1	shND1+1 mM Ferr-1	shND1+2 mM Ferr-1	shND1+5 mM Ferr-1	shND1+10 mM Ferr-1
OD (48 h)	repl. 1	1.388	1.393	1.443	1.485	1.432	0.9	1.026	1.141	1.174	1.236
	repl. 2	1.392	1.39	1.501	1.49	1.333	0.957	1.074	1.074	1.18	1.229
	repl. 3	1.399	1.437	1.432	1.501	1.437	0.935	1.086	1.066	1.189	1.229
	repl. 4	1.383	1.429	1.463	1.477	1.387	0.862	1.086	1.136	1.184	1.216
	repl. 5	1.391	1.437	1.443	1.501	1.335	0.905	1.023	1.066	1.174	1.222
	repl. 6	1.387	1.392	1.502	1.485	1.431	0.87	1.086	1.141	1.189	1.21
OD (0 h)	repl. 1	0.579	0.518	0.512	0.545	0.5	0.72	0.606	0.559	0.513	0.487
	repl. 2	0.545	0.495	0.518	0.524	0.539	0.693	0.616	0.604	0.524	0.521
	repl. 3	0.566	0.512	0.518	0.522	0.474	0.661	0.714	0.575	0.526	0.511
	repl. 4	0.515	0.544	0.545	0.5	0.495	0.707	0.662	0.605	0.495	0.524
	repl. 5	0.542	0.512	0.512	0.524	0.512	0.687	0.616	0.559	0.525	0.511
	repl. 6	0.512	0.518	0.524	0.539	0.524	0.661	0.693	0.604	0.513	0.521
OD (48 h) / OD (0 h)	repl. 1	2.39724	2.68919	2.81836	2.72477	2.864	1.25	1.69307	2.04114	2.2885	2.53799
	repl. 2	2.55413	2.80808	2.89768	2.84351	2.4731	1.38095	1.74351	1.77815	2.25191	2.35893
	repl. 3	2.47173	2.80664	2.76448	2.87548	3.03165	1.41452	1.52101	1.85391	2.26046	2.40509
	repl. 4	2.68544	2.62684	2.6844	2.954	2.80202	1.21924	1.64048	1.87769	2.39192	2.32061
	repl. 5	2.56642	2.80664	2.81836	2.8645	2.60742	1.31732	1.66071	1.90698	2.23619	2.39139
	repl. 6	2.70898	2.68726	2.86641	2.7551	2.73092	1.31619	1.5671	1.88907	2.31774	2.32246
Average		2.56399	2.73744	2.80828	2.83623	2.75152	1.31637	1.63765	1.89116	2.29112	2.38941
Relative value	repl. 1	0.934963	0.982373	1.00359	0.960702	1.04088	0.487521	0.618486	0.72683	0.806881	0.922396
	repl. 2	0.996154	1.0258	1.03183	1.00257	0.898813	0.538595	0.636911	0.633179	0.79398	0.857318
	repl. 3	0.964018	1.02528	0.984402	1.01384	1.10181	0.551688	0.555631	0.660159	0.796994	0.874095
	repl. 4	1.04737	0.959596	0.955888	1.04152	1.01835	0.475523	0.599276	0.668624	0.843345	0.843393
	repl. 5	1.00095	1.02528	1.00359	1.00997	0.947631	0.513778	0.606667	0.679054	0.788438	0.869117
	repl. 6	1.05655	0.981668	1.0207	0.971397	0.992513	0.513336	0.572469	0.672679	0.817191	0.844064
Average		1	1	1	1	1	0.513407	0.59824	0.673421	0.807805	0.868397
Fig. 2D
		PE/reduced	FITC/oxidazed	reduced+oxidazed
repl. 1	shCon-1	855157	45583	5.06062
repl. 2	shCon-2	821323	52281	5.98452
repl. 3	shCon-3	885152	57849	6.13456
repl. 1	shND1-1-1	857514	157716	15.535
repl. 2	shND1-1-2	808793	146773	15.3598
repl. 3	shND1-1-3	820294	145080	15.0284
repl. 1	shND1-2-1	824408	106674	11.457
repl. 2	shND1-2-2	823780	111260	11.899
repl. 3	shND1-2-3	823824	110527	11.8293
Fig. 2E
	shCon+DMSO			shND1+DMSO
	PE/reduced	FITC/oxidazed	reduced+oxidazed	PE/reduced	FITC/oxidazed	reduced+oxidazed
repl. 1	922774	78108	7.80392	835894	165444	16.5223
repl. 2	982692	74741	7.06815	853246	164460	16.1599
repl. 3	915673	77386	7.79269	803857	168566	17.3346
	shCon+Ferr-1			shND1+Ferr-1
	PE/reduced	FITCoxidazed	reduced+oxidazed	PE/reduced	FITCoxidazed	reduced+oxidazed
repl. 1	938273	71500	7.0808	912534	127054	12.2216
repl. 2	987252	69955	6.61696	906374	124487	12.076
repl. 3	972863	67845	6.51912	889372	129860	12.741
Fig. 2F
			OD	mM	mM/mg	relative value
	shCon	repl. 1	0.048	0.201365	0.0215658	0.898477	Protein concentration (mg/mL)
		repl. 2	0.049	0.21843	0.0233934	0.974619	shCon	9.33723
		repl. 3	0.051	0.25256	0.0270487	1.1269	shND1-1	5.12671
	Average				0.0240027	1	shND1-2	5.28265
	shND1-1	repl. 1	0.061	0.423208	0.0801128	3.33767	MDA-Con (mM)	OD
		repl. 2	0.059	0.389078	0.0736521	3.0685	0.005	0.036
		repl. 3	0.058	0.372014	0.0704218	2.93392	0.01	0.037
	Average				0.0747289	3.11336	0.02	0.038
							0.05	0.039
	shND1-2	repl. 1	0.053	0.286689	0.0559208	2.32978	0.1	0.042
		repl. 2	0.053	0.286689	0.0559208	2.32978	0.2	0.048
		repl. 3	0.052	0.269625	0.0525922	2.1911
	Average				0.0548112	2.28355
Fig. 2G							Protein concentration (mg/mL)
			OD	pg	pg/mL	pg/mg	shCon	9.93333
	shCon	repl. 1	2.405	4.86679	129.903	13.0775	shND1-1	6.8
		repl. 2	2.295	5.06534	158.435	15.9498	shND1-2	8.66667
		repl. 3	2.278	5.09603	163.372	16.4468
	shND1-1	repl. 1	2.093	5.42996	228.141	33.5501	pg/mL	OD
		repl. 2	2.132	5.35957	212.633	31.2695	62.5	2.694
		repl. 3	2.035	5.53466	253.321	37.2531	250	2.167
	shND1-2	repl. 1	2.111	5.39747	220.848	25.4824	500	1.804
		repl. 2	2.139	5.34693	209.963	24.2265	1000	1.21
		repl. 3	2.158	5.31264	202.884	23.4097	2000	0.811
Fig. 2H
		shCon		shND1-1		shND1-2
		PE	relative value	PE	relative value	PE	relative value
	repl. 1	6026.4	1.03799	14198.5	2.44556	13314.1	2.29323
	repl. 2	5643.1	0.971971	14155.5	2.43815	13414.5	2.31052
	repl. 3	5748	0.990039	14602.6	2.51516	14026.9	2.416
	Average	5805.83	1	14318.9	2.46629	13585.2	2.33992
Fig. 2J
	shCon		shND1-1		shND1-2
	OD	LDH Release(%)	OD	LDH Release(%)	OD	LDH Release(%)		MAX	blank
repl. 1	1.063	9.17618	1.543	28.752	1.366	21.5334		3.34	0.838
repl. 2	1.079	9.82871	1.646	32.9527	1.432	24.2251		3.252
repl. 3	1.111	11.1338	1.627	32.1778	1.447	24.8369		3.278
							Average	3.29

## Sheet: Fig 3
Fig. 3C
	ND1	Actin	ND1	Actin-X	2^ (Actin-X)	AV						FDFT1	Actin	FDFT1	Actin-X	2^ (Actin-X)	AV						NFE2L2	Actin	NFE2L2	Actin-X	2^ (Actin-X)	AV
repl. 1	shCon	11.77	25.69	-13.92	6.45153e-05	6.49139e-05	6.97738e-06	1	0.993859	1	repl. 1	shCon	16.5739	20.9169	-4.34297	0.0492762	0.0508248	0.00269277	1	0.96953	1	repl. 1	shCon	18.0877	21.5555	-3.46782	0.0903821	0.0916861	0.00651686	1	0.985778	1
repl. 2	shCon	11.98	26.05	-14.07	5.81444e-05				0.895716		repl. 2	shCon	16.3796	20.5923	-4.21266	0.0539342				1.06118		repl. 2	shCon	18.4696	21.8096	-3.33998	0.0987563				1.07711
repl. 3	shCon	11.72	25.48	-13.76	7.20821e-05				1.11043		repl. 3	shCon	16.4141	20.7574	-4.34332	0.0492642				0.969293		repl. 3	shCon	18.1666	21.7074	-3.54087	0.0859198				0.937108
repl. 1	shND1	12.25	27.61	-15.36	2.37782e-05	2.54544e-05	1.45446e-06	0.392125	0.366304	0.392125	repl. 1	shND1	15.9111	20.3163	-4.40525	0.047194	0.0455223	0.0042503	0.89567	0.928562	0.89567	repl. 1	shND1	17.7751	21.134	-3.35888	0.0974712	0.0903093	0.00713769	0.984984	1.0631	0.984984
repl. 2	shND1	12.94	28.16	-15.22	2.62013e-05				0.403632		repl. 2	shND1	16.1738	20.5343	-4.36045	0.0486825				0.957849		repl. 2	shND1	17.7648	21.2346	-3.46976	0.0902608				0.984455
repl. 3	shND1	11.85	27.06	-15.21	2.63836e-05				0.40644		repl. 3	shND1	16.1741	20.7933	-4.61917	0.0406903				0.800598		repl. 3	shND1	17.6999	21.2873	-3.58734	0.083196				0.907401
	GPX4	Actin	GPX4	Actin-X	2^ (Actin-X)	AV						LPCAT3	Actin	LPCAT3	Actin-X	2^ (Actin-X)	AV
repl. 1	shCon	11.77	16.39	-4.62	0.0406669	0.0371979	0.00553073	1	1.09326	1	repl. 1	shCon	16.5739	24.5713	-7.99744	0.00391318	0.00312292	0.000720874	1	1.25305	1
repl. 2	shCon	11.98	16.62	-4.64	0.0401071				1.07821		repl. 2	shCon	16.3796	25.0227	-8.64307	0.00250136				0.800968
repl. 3	shCon	11.72	16.74	-5.02	0.0308198				0.828535		repl. 3	shCon	16.4141	24.8171	-8.40301	0.00295421				0.945978
repl. 1	shND1	12.25	17.85	-5.6	0.0206173	0.0178873	0.00240823	0.480868	0.55426	0.480868	repl. 1	shND1	15.9111	24.2016	-8.29048	0.00319387	0.0030764	0.000251312	0.985106	1.02272	0.985106
repl. 2	shND1	11.75	17.71	-5.96	0.0160643				0.43186		repl. 2	shND1	16.1738	24.4403	-8.26647	0.00324747				1.03988
repl. 3	shND1	11.85	17.73	-5.88	0.0169802				0.456483		repl. 3	shND1	16.1741	24.6607	-8.48662	0.00278787				0.892712
	NCOA4	Actin	NCOA4	Actin-X	2^ (Actin-X)	AV						ALOX12	Actin	ALOX12	Actin-X	2^ (Actin-X)	AV
repl. 1	shCon	16.5739	21.7048	-5.13089	0.0285397	0.0266589	0.00284585	1	1.07055	1	repl. 1	shCon	18.0877	32.1462	-14.0586	5.86067e-05	5.96783e-05	3.79801e-06	1	0.982045	1
repl. 2	shCon	16.3796	21.7979	-5.41828	0.0233849				0.877188		repl. 2	shCon	18.3438	32.4544	-14.1106	5.65311e-05				0.947265
repl. 3	shCon	16.4141	21.5698	-5.15574	0.0280522				1.05226		repl. 3	shCon	18.1666	32.1005	-13.9339	6.38969e-05				1.07069
repl. 1	shND1	15.9111	21.3612	-5.4501	0.0228748	0.0252546	0.00247466	0.947322	0.858053	0.947322	repl. 1	shND1	17.7751	32.0892	-14.3141	4.90953e-05	4.84531e-05	6.62185e-06	0.811905	0.822667	0.811905
repl. 2	shND1	16.1738	21.4915	-5.31762	0.0250747				0.940574		repl. 2	shND1	17.7648	32.3202	-14.5554	4.15335e-05				0.695957
repl. 3	shND1	16.1741	21.3421	-5.16803	0.0278143				1.04334		repl. 3	shND1	17.4836	31.6409	-14.1573	5.47304e-05				0.917091
Fig. 3D
	GPX4	Actin	GPX4	Actin-X	2^ (Actin-X)	AV
repl. 1	shCon	18.4717	19.636	-1.16425	0.446197	0.409669	0.049601	1	1.08916	1
repl. 2	shCon	18.6923	19.9112	-1.2189	0.429609				1.04867
repl. 3	shCon	18.1697	19.6711	-1.50144	0.353201				0.862162
repl. 1	shND1-1	18.1997	20.697	-2.49736	0.177101	0.155283	0.0221966	0.379045	0.432302	0.379045
repl. 2	shND1-1	18.3691	21.2825	-2.91347	0.132726				0.323984
repl. 3	shND1-1	18.1128	20.793	-2.68018	0.156022				0.380848
	shND1-2	18.2696	20.5224	-2.2528	0.209817	0.250056	0.035343	0.610386	0.512161	0.610386
repl. 1	shND1-2	18.4015	20.2585	-1.8569	0.276068				0.673881
repl. 2	shND1-2	18.0608	19.9806	-1.91984	0.264284				0.645115
repl. 3
repl. 1	GPX4	Actin	GPX4	Actin-X	2^ (Actin-X)	AV
repl. 2	pcCon	14.9816	20.3495	-5.36795	0.0242151	0.0239531	0.00511706	1	1.01094	1
repl. 3	pcCon	14.7803	20.5204	-5.74003	0.0187102				0.781115
	pcCon	15.0403	20.1514	-5.11108	0.0289342				1.20795
repl. 1	pcND1	14.7028	15.8608	-1.15799	0.448138	0.455967	0.0365516	19.0358	18.7089	19.0358
repl. 2	pcND1	14.5529	15.7909	-1.23798	0.423965				17.6997
repl. 3	pcND1	14.737	15.7491	-1.01217	0.495799				20.6987

## Sheet: Fig 4
Fig. 4D
			shCon	shND1-1	shND1-2			shCon	shND1-1	shND1-2
	LUC-1	repl. 1	30335	11353	13295	LUC-2	repl. 1	27573	23087	23462
		repl. 2	31984	11304	12775		repl. 2	30262	25644	25194
		repl. 3	33553	10612	12189		repl. 3	31654	26818	24394
	STOP-1	repl. 1	53153	42582	44001	STOP-2	repl. 1	63033	56641	54641
		repl. 2	53586	41296	47934		repl. 2	61389	52682	53589
		repl. 3	51208	43734	48314		repl. 3	61303	54735	55802
	LUC/STOP-1	repl. 1	0.570711	0.266615	0.302152	LUC/STOP-2	repl. 1	0.437438	0.407602	0.429385
		repl. 2	0.596872	0.273731	0.266512		repl. 2	0.492955	0.48677	0.470134
		repl. 3	0.65523	0.242649	0.252287		repl. 3	0.516353	0.489961	0.437153
	Average		0.607604	0.260998	0.273651	Average		0.482248	0.461444	0.445557
	Relative value	repl. 1	0.939281	0.438797	0.497285	Relative value	repl. 1	0.907079	0.845212	0.89038
		repl. 2	0.982337	0.450509	0.438628		repl. 2	1.0222	1.00938	0.974879
		repl. 3	1.07838	0.399353	0.415216		repl. 3	1.07072	1.01599	0.906489
	Average		1	0.429553	0.450376	Average		1	0.95686	0.923916
			shCon	shND1-1	shND1-2			shCon	shND1-1	shND1-2
	LUC-3	repl. 1	18964	21146	20054	LUC-4	repl. 1	30802	28764	30642
		repl. 2	18786	20812	20609		repl. 2	27589	28859	26868
		repl. 3	18012	20339	19437		repl. 3	28030	29631	26650
	STOP-3	repl. 1	37346	46916	41186	STOP-4	repl. 1	75069	71350	75054
		repl. 2	38358	44194	43735		repl. 2	74484	72694	74425
		repl. 3	39815	43592	37659		repl. 3	76432	70711	73186
	LUC/STOP-3	repl. 1	0.507792	0.45072	0.486913	LUC/STOP-4	repl. 1	0.410316	0.403139	0.408266
		repl. 2	0.489754	0.470924	0.471224		repl. 2	0.370402	0.396993	0.361008
		repl. 3	0.452392	0.466576	0.516132		repl. 3	0.366731	0.419044	0.364141
	Average		0.483313	0.46274	0.491423	Average		0.382483	0.406392	0.377805
	Relative value	repl. 1	1.05065	0.932564	1.00745	Relative value	repl. 1	1.07277	1.05401	1.06741
		repl. 2	1.01333	0.974366	0.974988		repl. 2	0.968414	1.03794	0.943853
		repl. 3	0.936024	0.965371	1.0679		repl. 3	0.958817	1.09559	0.952044
	Average		1	0.957434	1.01678	Average		1	1.06251	0.987769
Fig. 4E			repl. 1	repl. 2	repl. 3					repl. 1	repl. 2	repl. 3
	LUC-1	pcCon	15277	14845	14070			LUC-3	pcCon	14738	15231	14892
		pcND1	14291	13288	12688				pcND1	13107	13232	12787
			repl. 1	repl. 2	repl. 3					repl. 1	repl. 2	repl. 3
	STOP-1	pcCon	42312	40706	39441			STOP-3	pcCon	39911	49778	39299
		pcND1	14501	13753	13333				pcND1	34232	40018	32646
			repl. 1	repl. 2	repl. 3	Average				repl. 1	repl. 2	repl. 3	Average
	LUC1/STOP1	pcCon	0.361056	0.364688	0.356735	0.360827		LUC3/STOP3	pcCon	0.369272	0.305979	0.378941	0.351397
		pcND1	0.985518	0.966189	0.951624	0.967777			pcND1	0.382887	0.330651	0.391687	0.368408
			repl. 1	repl. 2	repl. 3					repl. 1	repl. 2	repl. 3
	relative value	pcCon	1.00064	1.0107	0.988662	1		relative value	pcCon	1.05087	0.870749	1.07838	1
		pcND1	2.73128	2.67771	2.63734	2.68211			pcND1	1.08961	0.940962	1.11466	1.04841
			repl. 1	repl. 2	repl. 3					repl. 1	repl. 2	repl. 3
	LUC-2	pcCon	22953	22346	20809			LUC-4	pcCon	10969	11199	10029
		pcND1	17320	16993	16165				pcND1	11865	11122	10776
			repl. 1	repl. 2	repl. 3					repl. 1	repl. 2	repl. 3
	STOP-2	pcCon	47950	37944	33678			STOP-4	pcCon	30436	29677	26037
		pcND1	38456	31586	28364				pcND1	33451	34094	30220
			repl. 1	repl. 2	repl. 3	Average				repl. 1	repl. 2	repl. 3	Average
	LUC2/STOP2	pcCon	0.478686	0.588921	0.617881	0.561829		LUC4/STOP4	pcCon	0.360396	0.377363	0.385183	0.374314
		pcND1	0.450385	0.537992	0.569913	0.51943			pcND1	0.354698	0.326216	0.356585	0.345833
			repl. 1	repl. 2	repl. 3					repl. 1	repl. 2	repl. 3
	relative value	pcCon	0.852014	1.04822	1.09977	1		relative value	pcCon	0.962817	1.00815	1.02904	1
		pcND1	0.80164	0.957571	1.01439	0.924533			pcND1	0.947595	0.871504	0.952637	0.923912
Fig. 4H
			shCon	shND1-1	shND1-2			shCon	shND1-1	shND1-2
	LUC-1	repl. 1	51537	23896	23596	LUC-1mut	repl. 1	48598	48732	49926
		repl. 2	52647	24436	24495		repl. 2	48463	47300	48808
		repl. 3	51757	23541	24094		repl. 3	50183	48649	50128
	STOP-1	repl. 1	65584	61600	60667	STOP-1mut	repl. 1	61479	65893	63631
		repl. 2	62182	59531	57825		repl. 2	64286	64662	59027
		repl. 3	65493	63241	62165		repl. 3	63477	62496	60942
	LUC1/STOP-1	repl. 1	0.785817	0.387922	0.388943	LUC-1mut/STOP-1mut	repl. 1	0.790481	0.739563	0.784618
		repl. 2	0.84666	0.410475	0.423606		repl. 2	0.753866	0.731496	0.826876
		repl. 3	0.790268	0.372243	0.387581		repl. 3	0.79057	0.778434	0.822553
	Average		0.807581	0.390213	0.400043	Average		0.778306	0.749831	0.811349
	Relative value	repl. 1	0.97305	0.48035	0.481615	Relative value	repl. 1	1.01564	0.950221	1.00811
		repl. 2	1.04839	0.508277	0.524536		repl. 2	0.968598	0.939857	1.06241
		repl. 3	0.978561	0.460935	0.479929		repl. 3	1.01576	1.00016	1.05685
	Average		1	0.483188	0.49536	Average		1	0.963414	1.04246

## Sheet: Fig 5
Fig. 5A
	shCon+pcCon			shND1+pcCon
	PE/reduced	FITC/oxidazed	reduced+oxidazed	PE/reduced	FITC/oxidazed	reduced+oxidazed
repl. 1	2768475	226792	7.57168	2782942	532000	16.0485
repl. 2	2903758	231118	7.37248	2897242	552000	16.0035
repl. 3	2833611	217799	7.13765	2748394	545000	16.5483
	shCon+pcGPX4			shND1+pcGPX4
	PE/reduced	FITC/oxidazed	reduced+oxidazed	PE/reduced	FITC/oxidazed	reduced+oxidazed
repl. 1	2877243	131644	4.37517	2783942	287132	9.34956
repl. 2	2672742	135251	4.81664	2703827	299736	9.97935
repl. 3	2773421	138617	4.76014	2672933	288674	9.74721
Fig. 5B
	shCon+pcCon					shND1+pcCon
	OD	uM	uM/mg			OD	uM	uM/mg				Protein concentration (mg/mL)
repl. 1	0.0757	0.575802	0.0493226	1.03947	repl. 1	0.0587	0.383959	0.0831911	1.75325	repl. 1	shCon+pcCon	11.6742
repl. 2	0.0731	0.537901	0.046076	0.971053	repl. 2	0.0571	0.356655	0.0772753	1.62858	repl. 2	shND1+pcCon	4.61538
repl. 3	0.0738	0.548105	0.0469501	0.989474	repl. 3	0.0593	0.394198	0.0854096	1.80001	repl. 3	shCon+pcGPX4	10.5882
			0.0474495	1				0.0819587	1.72728		shND1+pcGPX4	7.64706
	shCon+pcGPX4					shND1+pcGPX4
	OD	uM	uM/mg			OD	uM	uM/mg			MDA-Con(mM)	OD
repl. 1	0.0599	0.404437	0.0381968	0.804999	repl. 1	0.0648	0.488055	0.0638225	1.34506		0.005	0.036
repl. 2	0.0598	0.40273	0.0380356	0.801602	repl. 2	0.0622	0.443686	0.0580205	1.22278		0.01	0.037
repl. 3	0.0582	0.375427	0.035457	0.747256	repl. 3	0.0627	0.452218	0.0591363	1.2463		0.02	0.038
			0.0372298	0.784619				0.0603264	1.27138		0.05	0.039
											0.1	0.042
											0.2	0.048
Fig. 5C
			OD	pg	pg/mL	pg/mg	Protein concentration (mg/mL)
	shCon+pcCon	repl. 1	2.412	4.85415	128.272	9.67633	shCon+pcCon	13.2562
		repl. 2	2.403	4.8704	130.373	9.83481	shND1+pcCon	9.00625
		repl. 3	2.373	4.92455	137.627	10.3821	shCon+pcGPX4	11.0062
							shND1+pcGPX4	9.19375
	shND1+pcCon	repl. 1	2.063	5.48412	240.836	26.741
		repl. 2	2.128	5.36679	214.174	23.7806	pg/mL	OD
		repl. 3	2.101	5.41552	224.87	24.9682	62.5	2.694
							250	2.167
	shCon+pcGPX4	repl. 1	2.762	4.22238	68.1958	6.1961	500	1.804
		repl. 2	2.681	4.36859	78.9324	7.1716	1000	1.21
		repl. 3	2.63	4.46065	86.5437	7.86314	2000	0.811
	shND1+pcGPX4	repl. 1	2.28	5.09242	162.783	17.7058
		repl. 2	2.354	4.95884	142.429	15.492
		repl. 3	2.351	4.96426	143.203	15.5761
Fig. 5D
		shCon+pcCon		shND1+pcCon
		PE	relative value	PE	relative value
	repl. 1	37688	0.998287	62544	1.65668
	repl. 2	37905	1.00404	61944	1.64078
	repl. 3	37665	0.997678	63496	1.68189
	Average	37752.7	1	62661.3	1.65979
		shCon+pcGPX4		shND1+pcGPX4
		PE	relative value	PE	relative value
	repl. 1	33014	0.874481	39074	1.035
	repl. 2	32108	0.850483	40952	1.08474
	repl. 3	31986	0.847251	41169	1.09049
	Average	32369.3	0.857405	40398.3	1.07008
Fig. 5F
	sample		number	sample		number	sample		number
	shCon+pcCon-1	repl. 1	5	shND1+pcCon-1	repl. 1	24	shND1+pcGPX4-1	repl. 1	11
	shCon+pcCon-2	repl. 2	5	shND1+pcCon-2	repl. 2	20	shND1+pcGPX4-2	repl. 2	12
	shCon+pcCon-3	repl. 3	8	shND1+pcCon-3	repl. 3	22	shND1+pcGPX4-3	repl. 3	12
	shCon+pcCon-4	repl. 4	6	shND1+pcCon-4	repl. 4	25	shND1+pcGPX4-4	repl. 4	16
	shCon+pcCon-5	repl. 5	5	shND1+pcCon-5	repl. 5	20	shND1+pcGPX4-5	repl. 5	11
	shCon+pcCon-6	repl. 6	8	shND1+pcCon-6	repl. 6	18	shND1+pcGPX4-6	repl. 6	10
Fig. 5G
		PI positive cell(%)
		repl. 1	repl. 2	repl. 3
	shCon+pcCon	15.3	16.2	16.4
	shND1+pcCon	27.7	28.1	27
	shCon+pcGPX4	11.5	12.8	12.7
	shND1+pcGPX4	19.4	19.6	18.8

## Sheet: Fig 6
Fig. 6A
			ND1
			Adjacent		Tumor
			0.0291573	12.7258	0.0382075	16.6758
			0.0103804	4.53056	0.0351581	15.3449
			0.00775854	3.38625	0.0438889	19.1555
			0.026278	11.4692	0.0441942	19.2888
			0.0158431	6.9148	0.0255594	11.1555
			0.000963118	0.420357	0.0438889	19.1555
			0.00184777	0.806467	0.00504825	2.20333
			0.00233883	1.02079	0.00596195	2.60212
			0.00122755	0.535771	0.00458139	1.99957
			0.00328475	1.43365	0.0332616	14.5172
			0.00113744	0.496439	0.0236831	10.3366
			0.00352051	1.53654	0.00508337	2.21866
			0.00564035	2.46176	0.00630189	2.75049
			0.00140035	0.611188	0.0337259	14.7198
			0.00224355	0.979209	0.00575886	2.51348
			0.00178483	0.778996	0.0500669	21.8519
			0.00282017	1.23088	0.0473661	20.6732
			0.0017481	0.762965	0.0159533	6.9629
			0.00121065	0.528395	0.00494436	2.15799
			0.00182233	0.795365	0.00704102	3.07309
	Median		0.00229119
Fig. 6B
			GPX4
			Adjacent		Tumor
			0.153893	1.01733	0.30566	2.0206
			0.11344	0.749907	0.285191	1.88529
			0.101532	0.671185	0.303549	2.00664
			0.133046	0.879517	0.376312	2.48765
			0.11344	0.749907	0.779165	5.15075
			0.112656	0.744727	1	6.61061
			0.148651	0.982673	0.692555	4.57821
			0.110338	0.729401	0.784584	5.18658
			0.339151	2.242	0.702222	4.64212
			0.162668	1.07533	1.14076	7.54114
			0.205898	1.36111	0.562529	3.71866
			0.0883883	0.584301	0.309927	2.04881
			0.381565	2.52238	0.757858	5.00991
			0.25349	1.67572	0.602904	3.98556
			0.174343	1.15251	0.356013	2.35346
			0.0607909	0.401865	0.913831	6.04098
			0.628507	4.15481	1.21419	8.02657
			0.214641	1.41891	0.346277	2.2891
			0.193446	1.27879	0.309927	2.04881
			0.115824	0.765664	0.180491	1.19316
	Median		0.151272
Fig. 6E
			shCon+pcCon			shND1+pcCon			shND1+pcGPX4
	Day 2		a (mm)	b (mm)	Volume	a (mm)	b (mm)	Volume	a (mm)	b (mm)	Volume
		repl. 1	3.28	3.72	20.0106	2.98	3.02	13.4094	3.27	3.83	20.4769
		repl. 2	3.81	4.02	29.1774	2.72	3.39	12.5403	3.31	3.88	21.2548
		repl. 3	3.52	4.11	25.4623	2.81	3.21	12.6732	3.34	3.38	18.853
		repl. 4	3.28	4.63	24.9057	2.34	2.56	7.00877	3.15	4.21	20.8869
		repl. 5	4.01	4.14	33.2858	3.18	3.21	16.2304	3.14	4.12	20.3108
		repl. 6	3.35	4.26	23.9039	2.83	2.98	11.9333	3.21	3.48	17.9291
					26.1243			12.2992			19.9519
	Day 4	repl. 1	4.58	4.81	50.4482	3.61	4.83	31.4725	3.87	4.84	36.2441
		repl. 2	4.55	4.91	50.8246	3.86	4.11	30.6187	3.79	4.82	34.6175
		repl. 3	4.61	4.92	52.2802	3.62	4.21	27.5848	3.68	5.26	35.6165
		repl. 4	4.76	4.92	55.7377	3.84	3.98	29.3437	3.89	4.42	33.4419
		repl. 5	4.41	5.63	54.7464	2.82	4.78	19.0062	3.74	5.65	39.515
		repl. 6	4.83	4.88	56.9225	3.88	3.91	29.4314	3.91	4.82	36.8443
					53.4933			27.9095			36.0466
	Day 6	repl. 1	6.49	6.5	136.89	3.98	5.52	43.7195	5.09	5.37	69.5632
		repl. 2	6.32	9.38	187.33	4.57	4.69	48.9751	5.34	7.02	100.09
		repl. 3	6.06	7.25	133.123	4.75	4.21	47.4941	4.96	5.98	73.5588
		repl. 4	5.88	9.15	158.178	4.21	5.08	45.0192	5.02	6.93	87.3194
		repl. 5	5.84	6.88	117.323	4.91	5.23	63.0427	4.93	5.36	65.1371
		repl. 6	6.39	6.39	130.459	4.67	4.73	51.578	5.58	6.13	95.4331
					143.884			49.9714			81.8502
	Day 8	repl. 1	9.17	9.63	404.888	5.62	7.72	121.916	6.07	7.74	142.59
		repl. 2	7.71	10.27	305.245	5.46	6.28	93.6084	6.2	7.75	148.955
		repl. 3	7.63	9.23	268.671	5.16	6.64	88.397	7.8	8.2	249.444
		repl. 4	7.36	9.8	265.431	5.25	6.5	89.5781	7.18	9.58	246.936
		repl. 5	8.11	9.82	322.941	5.78	6.34	105.905	6.07	9.74	179.435
		repl. 6	7.81	9.46	288.512	5.41	6.03	88.2433	5.41	6.62	96.8774
					309.281			97.9412			177.373
	Day 10	repl. 1	9.62	10.79	499.277	5.75	6.73	111.255	8.27	9.23	315.633
		repl. 2	9.71	11.45	539.776	6.69	7.14	159.779	8.14	9.8	324.672
		repl. 3	9.47	10.53	472.17	6.52	8.52	181.094	9.18	10.75	452.964
		repl. 4	9.78	10.05	480.633	6.15	6.92	130.866	8.12	8.79	289.782
		repl. 5	10.26	13.18	693.713	5.81	6.42	108.357	7.27	8.53	225.418
		repl. 6	9.08	10.12	417.179	7.16	8.67	222.236	8.16	8.87	295.307
					517.125			152.265			317.296
	Day 12	repl. 1	11.13	12.02	744.5	5.71	9.3	151.609	9.19	12.91	545.164
		repl. 2	11.16	11.73	730.46	7.21	8.38	217.813	8.48	10.91	392.271
		repl. 3	12.18	12.69	941.296	8.19	9.54	319.953	8.92	14.46	575.265
		repl. 4	10.31	13.3	706.869	7.42	8.23	226.557	10.32	10.58	563.398
		repl. 5	11.65	12.09	820.443	6.82	8.81	204.887	9.34	10.08	439.667
		repl. 6	10.75	14.35	829.161	6.84	9.32	218.021	10.51	11.89	656.685
					795.455			223.14			528.742
	Day 14	repl. 1	13.22	13.27	1159.59	8.52	11.37	412.676	10.45	15.52	847.411
		repl. 2	11.92	12.97	921.43	8.21	9.38	316.125	10.14	11.51	591.727
		repl. 3	13.56	14.88	1368.02	8.2	11.09	372.846	11.27	12.94	821.773
		repl. 4	12.64	13.13	1048.89	7.21	9.42	244.845	11.93	13.25	942.902
		repl. 5	12.31	14.93	1131.22	6.93	8.17	196.182	10.14	12.41	637.996
		repl. 6	12.71	14.43	1165.54	8.12	9.36	308.573	10.94	14.94	894.036
					1132.45			308.541			789.308
	Day 16	repl. 1	14.02	15.12	1486	9.97	11.33	563.106	12.01	17.36	1252
		repl. 2	14.08	15.92	1578.04	9.31	9.53	413.012	12.72	14.93	1207.83
		repl. 3	14.42	15.43	1604.23	9.01	9.47	384.388	12.14	15.52	1143.67
		repl. 4	14.91	16.65	1850.71	8.46	11.17	399.727	12.14	13.52	996.286
		repl. 5	13.01	15.36	1299.92	8.33	8.56	296.984	11.41	14.21	924.986
		repl. 6	13.74	16.68	1574.49	8.82	9.11	354.344	12.04	13.18	955.297
					1565.56			401.927			1080.01
Fig. 6G
			tumors weight (g)
			repl. 1	repl. 2	repl. 3	repl. 4	repl. 5	repl. 6
	shCon+pcCon		1.13	1.18	0.99	0.97	0.92	1.27
	shND1+pcCon		0.31	0.22	0.16	0.32	0.18	0.16
	shND1+pcGPX4		0.62	0.76	0.85	0.62	0.77	0.65

## Sheet: S1 Fig
S1A Fig
	ND1	Actin	ND1	Actin-X	2^(Actin-X)	AV
repl. 1	shCon	18.7456	25.977	-7.23144	0.00665455	0.006806	0.000294549	1	0.977747	1
repl. 2	shCon	18.3795	25.6189	-7.23939	0.006618				0.972376
repl. 3	shCon	18.793	25.9217	-7.12876	0.00714546				1.04988
repl. 1	shND1-1	18.3086	27.1387	-8.83015	0.00219714	0.00177777	0.000387094	0.261206	0.322824	0.261206
repl. 2	shND1-1	18.064	27.5096	-9.44558	0.00143416				0.210719
repl. 3	shND1-1	18.3451	27.5436	-9.19854	0.00170202				0.250076
repl. 1	shND1-2	18.2333	26.8792	-8.64594	0.00249639	0.00216515	0.000416036	0.318123	0.366792	0.318123
repl. 2	shND1-2	18.0617	27.2635	-9.20177	0.0016982				0.249516
repl. 3	shND1-2	18.3	27.0636	-8.76362	0.00230085				0.338062

## Sheet: S2 Fig
S2A Fig
			0 h			24 h			48 h			72 h
			shCon	shND1-1	shND1-2	shCon	shND1-1	shND1-2	shCon	shND1-1	shND1-2	shCon	shND1-1	shND1-2
	OD	repl. 1	0.367	0.377	0.377	0.633	0.53	0.557	1.099	0.726	0.827	1.68	0.99	1.134
		repl. 2	0.376	0.382	0.379	0.683	0.517	0.623	1.145	0.737	0.891	1.742	1.036	1.277
		repl. 3	0.362	0.384	0.379	0.67	0.539	0.625	1.119	0.73	0.905	1.747	1.07	1.155
		repl. 4	0.376	0.374	0.373	0.645	0.536	0.621	1.115	0.72	0.881	1.565	1.056	1.261
		repl. 5	0.371	0.367	0.353	0.665	0.52	0.592	1.096	0.71	0.893	1.74	1.082	1.157
		repl. 6	0.364	0.373	0.379	0.646	0.514	0.58	1.075	0.609	0.84	1.569	0.996	1.136
	cell number (×104）	repl. 1	0.295265	0.312999	0.312999	0.76698	0.584323	0.632204	1.59337	0.931903	1.11101	2.62369	1.40007	1.65544
		repl. 2	0.311225	0.321866	0.316545	0.855648	0.56127	0.749246	1.67494	0.95141	1.22451	2.73364	1.48165	1.90903
		repl. 3	0.286398	0.325412	0.316545	0.832594	0.600284	0.752793	1.62883	0.938996	1.24933	2.74251	1.54194	1.69268
		repl. 4	0.311225	0.307679	0.305905	0.78826	0.594964	0.7457	1.62174	0.921263	1.20677	2.41976	1.51711	1.88065
		repl. 5	0.302359	0.295265	0.270438	0.823728	0.56659	0.694272	1.58805	0.903529	1.22805	2.73009	1.56322	1.69622
		repl. 6	0.289945	0.305905	0.316545	0.790034	0.55595	0.672992	1.55081	0.724419	1.13407	2.42685	1.41071	1.65898
	standard
	cell number (×104）		0	0.05	0.1	0.2	0.4	0.8
	OD	repl. 1	0.208	0.231	0.257	0.303	0.447	0.619
		repl. 2	0.212	0.23	0.252	0.308	0.429	0.574
		repl. 3	0.213	0.227	0.256	0.292	0.437	0.653
		repl. 4	0.21	0.234	0.256	0.292	0.445	0.701
		repl. 5	0.212	0.23	0.254	0.284	0.423	0.684
		repl. 6	0.211	0.229	0.252	0.289	0.424	0.683
	Average		0.211	0.230167	0.2545	0.294667	0.434167	0.652333
S2B Fig
	colony number
		repl. 1	repl. 2	repl. 3	repl. 4	repl. 5	repl. 6
	shCon	71	89	77	82	104	94
	shND1-1	27	28	27	22	20	13
	shND1-2	30	36	26	24	34	37
S2C Fig
	colony number
		repl. 1	repl. 2	repl. 3	repl. 4	repl. 5	repl. 6
	shCon	107	95	108	105	88	104
	shND1-1	7	8	10	11	11	9
	shND1-2	13	31	25	39	33	12
S2D Fig
			0 h		24 h		48 h		72 h
			pcCon	pcND1	pcCon	pcND1	pcCon	pcND1	pcCon	pcND1
	OD	repl. 1	0.309	0.326	0.557	0.982	1.001	2.544	1.829	4.755
		repl. 2	0.33	0.333	0.552	1.015	1.218	2.915	1.527	4.955
		repl. 3	0.332	0.325	0.55	1.215	1.235	2.459	1.953	4.95
		repl. 4	0.278	0.336	0.394	0.97	1.515	2.649	1.975	4.886
		repl. 5	0.329	0.331	0.488	0.956	1.221	2.499	1.599	4.867
		repl. 6	0.322	0.318	0.642	0.742	1.143	2.12	1.875	4.224
	cell number (×104）	repl. 1	0.245093	0.291439	0.92121	2.07988	2.13168	6.33833	4.38904	12.3661
		repl. 2	0.302345	0.310523	0.907579	2.16985	2.72328	7.34978	3.5657	12.9114
		repl. 3	0.307797	0.288713	0.902126	2.7151	2.76963	6.1066	4.7271	12.8978
		repl. 4	0.160578	0.318702	0.476827	2.04716	3.53299	6.62459	4.78708	12.7233
		repl. 5	0.299618	0.305071	0.733097	2.009	2.73146	6.21565	3.762	12.6715
		repl. 6	0.280534	0.269629	1.15294	1.42557	2.51881	5.18239	4.51445	10.9185
	standard
	cell number (×104）		0	0.5	1	2	4
	OD	repl. 1	0.226	0.373	0.529	0.898	1.659
		repl. 2	0.222	0.412	0.618	0.935	1.639
		repl. 3	0.222	0.418	0.572	0.93	1.782
		repl. 4	0.227	0.382	0.57	0.972	1.67
		repl. 5	0.266	0.414	0.602	0.977	1.72
			0.2326	0.3998	0.5782	0.9424	1.694
S2E Fig
			0 h		24 h		48 h		72 h
			pcCon	pcND1	pcCon	pcND1	pcCon	pcND1	pcCon	pcND1
	OD	repl. 1	0.399	0.36	0.501	0.632	0.887	1.295	1.076	1.781
		repl. 2	0.357	0.382	0.541	0.672	0.91	1.474	1.31	1.975
		repl. 3	0.362	0.388	0.553	0.673	0.95	1.496	1.355	2.036
		repl. 4	0.357	0.381	0.555	0.68	0.931	1.431	1.299	2.045
		repl. 5	0.367	0.374	0.557	0.693	0.897	1.324	1.22	1.953
		repl. 6	0.375	0.359	0.562	0.694	0.797	1.146	1.13	1.971
	cell number (×104）	repl. 1	0.352013	0.282852	0.532896	0.765207	1.21741	1.94095	1.55258	2.8028
		repl. 2	0.277531	0.321866	0.60383	0.836141	1.2582	2.25838	1.96755	3.14683
		repl. 3	0.286398	0.332506	0.625111	0.837915	1.32914	2.29739	2.04735	3.25501
		repl. 4	0.277531	0.320092	0.628658	0.850328	1.29544	2.18212	1.94804	3.27097
		repl. 5	0.295265	0.307679	0.632204	0.873382	1.23515	1.99237	1.80794	3.10782
		repl. 6	0.309452	0.281078	0.641071	0.875155	1.05781	1.67672	1.64834	3.13974
	standard
	cell number (×104）		0	0.05	0.1	0.2	0.4	0.8
	OD	repl. 1	0.208	0.231	0.257	0.303	0.447	0.619
		repl. 2	0.212	0.23	0.252	0.308	0.429	0.574
		repl. 3	0.213	0.227	0.256	0.292	0.437	0.653
		repl. 4	0.21	0.234	0.256	0.292	0.445	0.701
		repl. 5	0.212	0.23	0.254	0.284	0.423	0.684
		repl. 6	0.211	0.229	0.252	0.289	0.424	0.683
			0.211	0.230167	0.2545	0.294667	0.434167	0.652333
S2F Fig
	colony number
		repl. 1	repl. 2	repl. 3	repl. 4	repl. 5	repl. 6
	pcCon	139	109	108	142	121	138
	pcND1	289	272	243	262	226	259
S2G Fig
	colony number
		repl. 1	repl. 2	repl. 3	repl. 4	repl. 5	repl. 6
	pcCon	75	109	96	83	86	88
	pcND1	159	144	150	151	173	162

## Sheet: S3 Fig
S3A Fig
			shCon	shND1-1	shND1-2
	PI positive cell (%)	repl. 1	2.91	10.1	8.89
		repl. 2	3.06	9.81	9.05
		repl. 3	2.85	9.84	8.6
S3B Fig
			pcCon	pcND1
	PI positive cell (%)	repl. 1	9.8	6.84
		repl. 2	9.47	6.22
		repl. 3	9.08	6.29
S3C Fig			pcCon	pcND1
	PI positive cell (%)	repl. 1	7.58	5.19
		repl. 2	7.61	4.94
		repl. 3	7.24	4.69
S3D Fig
		pcCon		pcND1
		FITC	relative value	FITC	relative value
	repl. 1	80062	1.02616	28517	0.365503
	repl. 2	78058	1.00047	27920	0.357851
	repl. 3	75944	0.973375	27172	0.348264
	Average	78021.3	1	27869.7	0.357206
S3E Fig
		PI-positve cell (%)
		shCon	shND1	shND1+pcND1
	repl. 1	0.0394	0.1965	0.0238
	repl. 2	0.0544	0.1833	0.0366
	repl. 3	0.0324	0.2193	0.0455
S3F Fig
		Mean DCFH-FITC
		shCon	shND1	shND1+pcND1
	repl. 1	654291	988647	572756
	repl. 2	657843	931274	621762
	repl. 3	620766	1006560	622522
		644300
	repl. 1	1.01551	1.53445	0.888959
	repl. 2	1.02102	1.4454	0.965019
	repl. 3	0.963474	1.56225	0.966199
S3G Fig
	Mean DCFH-FITC	shCon+DMSO		shND1+DMSO
	repl. 1	30075	1.00209	52376	1.74515
	repl. 2	30705	1.02308	51237	1.7072
	repl. 3	29257	0.974833	48589	1.61897
	Average	30012.3	1	50734	1.69044
		shCon+NAC		shND1+NAC
	repl. 1	26468	0.881904	32326	1.07709
	repl. 2	26848	0.894566	31764	1.05836
	repl. 3	25421	0.847018	30120	1.00359
	Average	26245.7	0.874496	31403.3	1.04635
S3H Fig
			shCon	shND1	shND1+Z-VAD
	OD (0h)	repl. 1	0.225	0.228	0.294
		repl. 2	0.263	0.278	0.281
		repl. 3	0.307	0.284	0.301
		repl. 4	0.267	0.289	0.281
		repl. 5	0.308	0.256	0.315
		repl. 6	0.277	0.306	0.308
	OD (48h)	repl. 1	1.208	0.624	0.836
		repl. 2	1.289	0.599	0.787
		repl. 3	1.306	0.565	0.833
		repl. 4	1.228	0.609	0.853
		repl. 5	1.356	0.613	0.812
		repl. 6	1.366	0.567	0.926
	OD(48)/OD(0)	repl. 1	5.36889	2.73684	2.84354
		repl. 2	4.90114	2.15468	2.80071
		repl. 3	4.25407	1.98944	2.76744
		repl. 4	4.59925	2.10727	3.03559
		repl. 5	4.4026	2.39453	2.57778
		repl. 6	4.93141	1.85294	3.00649
	Average		4.74289	2.20595	2.83859
	Relative value	repl. 1	1.13199	0.577041	0.599536
		repl. 2	1.03337	0.454296	0.590507
		repl. 3	0.896936	0.419456	0.583492
		repl. 4	0.969714	0.4443	0.640029
		repl. 5	0.928251	0.504867	0.543503
		repl. 6	1.03975	0.390677	0.633894
	Average		1	0.465106	0.598494

## Sheet: S4 Fig
S4A Fig
			PE/reduced	FITC/oxidazed	reduced+oxidazed
	repl. 1	shCon-1	1373678	110066	7.41813
	repl. 2	shCon-2	1436884	104105	6.75573
	repl. 3	shCon-3	1397685	112953	7.47717
	repl. 1	shND1-1-1	1048563	174715	14.2825
	repl. 2	shND1-1-2	968947	172076	15.0809
	repl. 3	shND1-1-3	992874	173621	14.884
	repl. 1	shND1-2-1	1239633	149318	10.7504
	repl. 2	shND1-2-2	1104967	147643	11.7868
	repl. 3	shND1-2-3	1139575	151273	11.7189
S4B Fig
			PE/reduced	FITC/oxidazed	reduced+oxidazed
	repl. 1	shCon-1	3189295	284207	8.18215
	repl. 2	shCon-2	3254928	268044	7.60846
	repl. 3	shCon-3	3174954	277968	8.05023
	repl. 1	pcND1-1-1	3457959	190065	5.21008
	repl. 2	pcND1-1-2	3642986	195382	5.09024
	repl. 3	pcND1-1-3	3565498	203095	5.38915
S4C Fig
			PE/reduced	FITC/oxidazed	reduced+oxidazed
	repl. 1	shCon-1	183945	19411	9.54533
	repl. 2	shCon-2	193456	19470	9.14402
	repl. 3	shCon-3	200987	19860	8.99265
	repl. 1	pcND1-1-1	201356	10655	5.02568
	repl. 2	pcND1-1-2	214563	11154	4.94159
	repl. 3	pcND1-1-3	199987	11138	5.27555
S4D Fig
			OD	mM	mM/mg	relative value	Protein concentration (mg/mL)
	pcCon	repl. 1	0.048	0.201365	0.0211681	0.921875	pcCon	9.51267
		repl. 2	0.05	0.235495	0.0247559	1.07812	pcND1	10.117
		repl. 3	0.049	0.21843	0.022962	1
	Average				0.022962	1	MDA-Con (mM)	OD
	pcND1	repl. 1	0.046	0.167235	0.0165302	0.719894	0.005	0.036
		repl. 2	0.048	0.201365	0.0199037	0.866811	0.01	0.037
		repl. 3	0.046	0.167235	0.0165302	0.719894	0.02	0.038
	Average				0.0176547	0.768866	0.05	0.039
							0.1	0.042
							0.2	0.048
S4E Fig			OD	pg	pg/mL	pg/mg	pg/mL	OD
	pcCon	repl. 1	2.189	5.25668	191.843	12.091	62.5	2.694
		repl. 2	2.174	5.28375	197.109	12.4228	250	2.167
		repl. 3	2.128	5.36679	214.174	13.4983	500	1.804
	pcND1	repl. 1	2.615	4.48773	88.919	7.36898	1000	1.21
		repl. 2	2.599	4.51661	91.5245	7.5849	2000	0.811
		repl. 3	2.681	4.36859	78.9324	6.54136	Protein concentration (mg/mL)
							pcCon	15.8667
							pcND1	12.0667
S4F Fig
		pcCon		pcND1
		PE	relative value	PE	relative value
	repl. 1	60931	1.00835	54181	0.896641
	repl. 2	60567	1.00232	53841	0.891014
	repl. 3	59782	0.989331	52967	0.87655
	Average	60426.7	1	53663	0.888068
S4G Fig
	pcCon		pcND1
	OD	LDH Release (%)	OD	LDH Release (%)		MAX	blank
repl. 1	1.14	12.3165	1.051	8.68679		3.34	0.838
repl. 2	1.16	13.1321	1.084	10.0326		3.252
repl. 3	1.145	12.5204	1.075	9.66558		3.278
					Average	3.29

[truncated: 5 more sheets: S5 Fig, S6 Fig, S7 Fig, S8 Fig, S9 Fig]
